# Supplementary material for: Pan-cancer analysis reveals interleukin-17 family members as biomarkers in the prediction for immune checkpoint inhibitor curative effect
Source: Front Immunol. 2022 Sep 8;13:900273. doi: 10.3389/fimmu.2022.900273 (PMC9493092; doi:10.3389/fimmu.2022.900273)
Supplement: Supplementary file 1 [file DataSheet_1.zip]

Archive with 47 entries (46 files):
- Supplementary materials/.DS_Store
- Supplementary materials/Fig.S1.jpg
- Supplementary materials/Fig.S10 .jpg
- Supplementary materials/Fig.S2.jpg
- Supplementary materials/Fig.S3/
- Supplementary materials/Fig.S3/.DS_Store
- Supplementary materials/Fig.S3/ACC.pdf
- Supplementary materials/Fig.S3/BLCA.pdf
- Supplementary materials/Fig.S3/BRCA.pdf
- Supplementary materials/Fig.S3/CESC.pdf
- Supplementary materials/Fig.S3/CHOL.pdf
- Supplementary materials/Fig.S3/COAD.pdf
- Supplementary materials/Fig.S3/DLBC.pdf
- Supplementary materials/Fig.S3/ESCA.pdf
- Supplementary materials/Fig.S3/GBM.pdf
- Supplementary materials/Fig.S3/HNSC.pdf
- Supplementary materials/Fig.S3/KICH.pdf
- Supplementary materials/Fig.S3/KIRC.pdf
- Supplementary materials/Fig.S3/KIRP.pdf
- Supplementary materials/Fig.S3/LAML.pdf
- Supplementary materials/Fig.S3/LGG.pdf
- Supplementary materials/Fig.S3/LIHC.pdf
- Supplementary materials/Fig.S3/LUAD.pdf
- Supplementary materials/Fig.S3/LUSC.pdf
- Supplementary materials/Fig.S3/MESO.pdf
- Supplementary materials/Fig.S3/OV.pdf
- Supplementary materials/Fig.S3/PAAD.pdf
- Supplementary materials/Fig.S3/PCPG.pdf
- Supplementary materials/Fig.S3/PRAD.pdf
- Supplementary materials/Fig.S3/READ.pdf
- Supplementary materials/Fig.S3/SARC.pdf
- Supplementary materials/Fig.S3/SKCM.pdf
- Supplementary materials/Fig.S3/STAD.pdf
- Supplementary materials/Fig.S3/TGCT.pdf
- Supplementary materials/Fig.S3/THCA.pdf
- Supplementary materials/Fig.S3/THYM.pdf
- Supplementary materials/Fig.S3/UCEC.pdf
- Supplementary materials/Fig.S3/UCS.pdf
- Supplementary materials/Fig.S3/UVM.pdf
- Supplementary materials/Fig.S4.jpg
- Supplementary materials/Fig.S5 .jpg
- Supplementary materials/Fig.S6.jpg
- Supplementary materials/Fig.S7.jpg
- Supplementary materials/Fig.S8.jpg
- Supplementary materials/Fig.S9 .jpg
- Supplementary materials/Table S1.docx
- Supplementary materials/Table S2.docx
